# Supplementary material for: Relationship Between Genetic and Phenotypic Variations in Natural Populations of Perennial and Biennial Sagebrush
Source: Ecol Evol. 2024 Oct 17;14(10):e70419. doi: 10.1002/ece3.70419 (PMC11486663; doi:10.1002/ece3.70419)
Supplement: Supplementary file 1 — Table S1. Table S2. Table S3. Table S4. Table S5. Table S6. Table S7. Table S8. Table S9. Table S10. Table S11. Table S12. [file ECE3-14-e70419-s001.xlsx]

## Sheet: Table 1. FunctTraitsCorr
Tabel 1. Summary of an mean, standard deviation (sd) and coefficient of variation (cv) of the three functional traits of 21 populations collected across Mongolia.
Pop #	Artemisia frigida									Artemisia scoparia
	meanIH	sd_IH	cv_IH	meanVH	sd_VH	cv_VH	meanSLA	sd_SLA	sv_SLA	IH	sd_IH	cv_IH	SLA	sd_SLA	cv_SLA
1	16.3182	6.59421	40.4102	6.51429	3.28443	50.4189	0.121383	0.0209782	17.2827	27.24	7.56088	27.7565	0.197054	0.071355	36.2108
2	9.65	3.3234	34.4394	3.44667	1.15688	33.5653	0.146568	0.0302149	20.6149	30.9933	5.53476	17.8579	0.122257	0.0577349	47.2241
3	15.0133	3.95291	26.3294	7.26667	2.54437	35.0142	0.201835	0.042719	21.1653	22.06	5.37093	24.3469	0.175058	0.0724896	41.4088
4	27.9867	3.82751	13.6762	9.25333	2.41065	26.0517	0.207486	0.0545117	26.2725	24.4067	5.67217	23.2403	0.178423	0.046253	25.9233
5	18.6867	3.12773	16.7377	6.55333	1.66299	25.3762	0.187204	0.0225649	12.0537	13.7	4.76475	34.7792	0.236721	0.127737	53.961
6	17.4	4.84304	27.8335	12.3467	4.3556	35.2775	0.150527	0.0296089	19.6702	18.8	3.71464	19.7587	0.163754	0.0371326	22.6759
7	30.8	6.01221	19.5202	15.4133	3.77735	24.507	0.194588	0.0624415	32.0891	21.1933	4.48879	21.1802	0.0952195	0.0659758	69.2882
8	21.3	2.95417	13.8694	8.71333	2.37453	27.2517	0.161249	0.0294474	18.2621	22.6733	4.16593	18.3737	0.127285	0.0250605	19.6886
9	16.9429	2.56447	15.136	7.73333	3.47248	44.9027	0.186899	0.0294756	15.7709	17.42	3.61094	20.7287	0.139866	0.0543678	38.8712
10	27.7133	3.56408	12.8605	13.3733	2.82526	21.1261	0.143707	0.0328758	22.8769	32.52	7.15524	22.0026	0.182972	0.0676877	36.9934
11	33.4067	4.63241	13.8667	7.5	2.12132	28.2843	0.123108	0.0220492	17.9105	33.4667	6.7272	20.1012	0.125206	0.0295989	23.6401
12	18.325	2.19464	11.9762	7.78	2.97206	38.2013	0.171132	0.0323505	18.9038	13.48	2.60774	19.3452	0.175465	0.0391528	22.3138
13	17.5667	4.70891	26.8059	7.66667	1.85575	24.2054	0.128511	0.0376864	29.3254	23.5733	4.27759	18.1459	0.100256	0.0318174	31.7363
14	29.3867	4.19709	14.2823	11.1733	2.28769	20.4745	0.145871	0.0276165	18.9322	31.9	5.80222	18.1888	0.159032	0.0759459	47.7551
15	32.0533	7.37717	23.0153	12.7833	3.68567	28.8318	0.112029	0.0227348	20.2937	36.2933	3.48885	9.61293	0.0803502	0.0286446	35.6497
16	15.24	4.35542	28.5789	8.75333	2.06912	23.638	0.124527	0.026148	20.9979	19.04	5.88118	30.8886	0.117155	0.0431036	36.7918
17	35.1333	6.92734	19.7173	15.7333	5.94879	37.8101	0.181816	0.0314861	17.3175	30.28	4.32141	14.2715	0.133804	0.0795367	59.4426
18	27.2667	4.27239	15.6689	12.82	4.55101	35.4993	0.167316	0.037799	22.5915	15.74	4.06023	25.7956	0.169011	0.119043	70.4355
19	20.8571	5.11822	24.5394	8.97333	2.23941	24.9563	0.118219	0.0150803	12.7562	17.6933	4.10757	23.2153	0.19246	0.146717	76.2323
20	20.7923	5.16663	24.8488	9.08667	3.68372	40.5399	0.0967514	0.0311221	32.1671	17.1	4.40957	25.7869	0.0803524	0.0405596	50.4772
21	23.1357	3.41075	14.7424	9.69333	4.02305	41.5033	0.13171	0.0255183	19.3746	43.6133	12.3102	28.2258	0.104626	0.0810012	77.4197
mean	22.6178	4.43451	20.8978	9.64655	3.01439	31.7826	0.152497	0.0316395	20.7918	24.4375	5.23966	22.0763	0.145539	0.0638531	44.0066
IH – Inflorescence Height [mm], VH – Vegetative Height [mm], and SLA – Specific Leaf Area [mm/mg]										Note: A. scoparia does not develop sterile shoots, and thus only IH and SLA were taken as traits.
sd – Standard Deviation, cv – Coefficient of Variation
Note: Coefficient of variation of the traits were used for the statistical analyses.
Heatmap representing correlation coefficient (Pearson r) of mean and cv of trait variables (IH, VH, SLA) of A. frigida.										Heatmap representing correlation coefficient (Pearson r) of mean and cv of trait variables (IH and SLA) of A. scoparia.
										Note: For A. scoparia only IH was applicable with no VH; thus only IH and SLA were taken as traits.

## Sheet: Table 2. PCR_Condition
Tabel 2. Customized PCR reaction mixtures and cycling programs of newly developed species-specific SSR markers for Artemisia scoparia
2er Multiplex_ Arsc Markers			Single Arsc marker PCR condition				Ch468 marker Master Mix
number of reaction:	1		number of reaction:	1			number of reaction:	1
	[µl]			[µl]				[µl]
H2O-dest	5.45		H2O-dest	6.7			H2O-dest	7.2
10x Y-buffer Peqlab	1.25		10x Y-buffer Peqlab	1.25			10x S-Buffer	1.25
dNTP (2 mM)	2		dNTP (2 mM)	2			dNTP (2 mM)	1.25
MgCl2 (25 mM)	1		MgCl2 (25 mM)	1			MgCl2 (25 mM)	1
5 xPeqlab Enhancer	1		5 xPeqlab Enhancer	0			M13-Forward 1 (10 µM)	0.1
Primer-fwd1 (10 µM)	0.05		Primer-fwd1 (10 µM)	0.05			Reverse Primer 1 (10 µM)	0.3
Primer-fwd2 (10 µM)	0.05		Primer-rev1 (10 µM)	0.2			M13-lable (2 µM)	0.3
Primer-rev1 (10 µM)	0.2		M13-label (2 µM)	0.2			Taq-Gold Peqlab 5 U/µl	0.1
Primer-rev2 (10 µM)	0.2		Taq-Gold Peqlab 5 U/µl	0.1			DNA-Template (15 ng/µl)	1
M13-label (2 µM)	0.2		DNA-template	1			Total 12,5 µl	12.5
Taq-Gold Peqlab 5 U/µl	0.1		Total 12,5 µl	12.5
DNA-template	1
Total 12,5 µl	12.5
PCR cycling programme (ca. 2 hours)							PCR cycling programme (ca. 2 hours)
Initial denaturation	94°C -	4 min					Initial denaturation	94°C -	5 min
Denaturation	94°C -	30 sec					Denaturation	94°C -	45 sec
Annealling	55°C -	45 sec	32 cycles				Annealling	x °C -	45sec	40 cycles
Elongation	72°C -	45 sec					Elongation	72°C -	45sec
Denaturation (M13)	94°C -	30 sec					Final elongation	72°C -	10 min
Annealling (M13)	53°C -	45 sec	8 cycles
Elongation (M13)	72°C -	45 sec
Final elongation	72°C -	15 min

## Sheet: Table 3. Ploidy_Estimated
Table 3. Number of alleles detected by SSR markers for both species.
Pop# / Loci	Artemisia scoparia												Artemisia frigida
	Arsc17	Arsc12	Arsc2	Arsc11	Arsc14	Arsc7	Ch468	Arsc19	Arsc18	Arsc21	Arsc20	Max.allele	Arfi5	Arfi13	Ch477	Arfi15	Arfi2	Arfi14	Arfi16	Ch459	Arfi19	Ch468	Ch484	Max.allele
1	3	4	2	4	3	2	4	4	3	4	3	4	3	4	3	4	4	2	3	4	4	4	4	4
2	4	3	2	3	3	3	4	2	3	2	3	4	2	3	3	3	4	3	2	4	3	4	4	4
3	3	4	2	3	3	3	3	2	3	2	4	4	2	2	3	2	2	2	2	3	3	3	3	3
4	2	4	3	4	2	3	3	3	2	3	3	4	3	4	3	4	4	3	2	4	4	4	4	4
5	4	3	2	4	3	2	3	3	3	3	2	4	4	3	2	4	4	2	3	3	2	3	3	4
6	4	4	3	4	4	3	3	3	2	4	3	4	2	4	3	4	4	3	3	4	4	4	4	4
7	3	2	2	3	3	3	3	3	3	3	4	4	3	3	3	4	4	2	2	4	4	4	4	4
8	2	3	3	4	3	3	4	3	3	4	3	4	2	4	3	4	4	2	2	4	4	4	4	4
9	4	4	2	4	2	2	2	2	3	3	3	4	3	4	3	4	4	4	2	4	4	4	3	4
10	2	3	2	4	2	2	3	3	3	3	4	4	3	4	3	4	4	2	4	2	4	2	4	4
11	3	4	2	2	2	3	3	3	2	3	3	4	3	3	3	4	4	2	3	4	4	4	4	4
12	3	3	2	3	2	2	3	2	2	2	4	4	3	3	3	4	4	4	2	4	3	4	4	4
13	3	3	3	2	3	2	3	2	2	3	4	4	4	3	3	4	4	3	3	4	4	4	4	4
14	4	4	2	2	2	2	2	3	2	2	3	4	3	4	3	4	4	3	3	4	4	4	4	4
15	2	4	2	3	2	2	3	3	3	3	4	4	3	4	2	4	4	3	3	4	4	4	4	4
16	2	4	2	3	3	3	3	3	3	3	2	4	3	4	3	4	4	4	3	4	3	4	4	4
17	2	3	2	2	2	2	3	4	3	2	4	4	3	3	3	4	4	4	2	4	4	4	4	4
18	2	2	4	3	2	2	2	3	2	2	2	4	3	4	4	4	4	3	2	4	4	4	4	4
19	3	4	2	3	3	4	3	2	3	3	3	4	3	4	3	4	4	3	3	4	3	4	3	4
20	4	3	2	3	2	2	4	3	3	2	4	4	4	3	4	4	4	4	3	4	4	4	4	4
21	3	2	3	4	2	4	3	2	2	2	3	4	3	2	2	4	4	4	2	4	2	4	3	4
Max.allele	4	4	4	4	4	4	4	4	3	4	4		4	4	4	4	4	4	4	4	4	4	4
The loci named ‘Arsc’ are the markers developed in this study, and the loci names starting with ‘Ch’ are from the master thesis of Wang (2011).														The loci named ‘Arfi’ are the markers developed in the study of Oyundelger et al (2021), and the loci names starting with ‘Ch’ are from the master thesis of Wang (2011).

## Sheet: Table 4. Gen_Div
Table 4. Population-level genetic diversity indices and their correlation estimated for two species: A.fri- A.frigida, A.sco-A.scoparia.
# of Pop.	# of ind.		AD		PPL		HO		HE		Bruvo index		GIS
	A.fri	A.sco	A.fri	A.sco	A.fri	A.sco	A.fri	A.sco	A.fri	A.sco	A.fri	A.sco	A.fri	A.sco
1	14	15	9.8	9.5	0.35	0.51	0.748	0.715	0.788	0.858	0.52	0.58	0.051	0.166
2	15	15	10.3	8.5	0.37	0.46	0.723	0.629	0.778	0.843	0.541	0.58	0.071	0.254
3	15	15	6.4	8.5	0.23	0.46	0.489	0.661	0.791	0.843	0.574	0.578	0.382	0.217
4	15	15	10.7	8.1	0.39	0.44	0.774	0.586	0.817	0.834	0.544	0.57	0.053	0.297
5	15	15	7.8	8.5	0.28	0.45	0.605	0.629	0.708	0.782	0.464	0.477	0.145	0.196
6	15	13	11.2	9	0.4	0.49	0.781	0.611	0.808	0.87	0.569	0.592	0.034	0.297
7	15	15	6.8	9.8	0.24	0.53	0.542	0.652	0.735	0.88	0.473	0.627	0.263	0.258
8	15	15	8.8	9.5	0.32	0.51	0.791	0.651	0.767	0.865	0.487	0.581	-0.032	0.248
9	15	14	12	9.5	0.44	0.51	0.8	0.558	0.811	0.885	0.544	0.64	0.013	0.369
10	15	12	8.8	8.2	0.32	0.44	0.659	0.522	0.763	0.866	0.56	0.59	0.137	0.397
11	15	15	10.3	9.4	0.38	0.5	0.783	0.511	0.8	0.878	0.53	0.641	0.021	0.417
12	15	14	10	9.7	0.36	0.52	0.827	0.541	0.772	0.865	0.489	0.609	-0.072	0.374
13	15	15	10.6	9.6	0.38	0.52	0.835	0.575	0.8	0.888	0.493	0.643	-0.044	0.353
14	15	15	10.6	8.9	0.38	0.48	0.76	0.536	0.79	0.868	0.523	0.621	0.038	0.382
15	15	15	10.3	9.4	0.37	0.5	0.755	0.661	0.783	0.867	0.534	0.582	0.036	0.238
16	15	15	11.3	9.6	0.4	0.52	0.841	0.543	0.797	0.886	0.507	0.638	-0.056	0.387
17	15	15	9.8	10.3	0.35	0.55	0.832	0.579	0.781	0.867	0.501	0.604	-0.066	0.332
18	15	12	10.7	8.1	0.38	0.44	0.781	0.568	0.798	0.879	0.549	0.607	0.021	0.354
19	15	15	10	9.1	0.36	0.49	0.812	0.516	0.777	0.849	0.51	0.584	-0.044	0.391
20	15	14	11.2	10.2	0.41	0.55	0.823	0.675	0.819	0.878	0.564	0.617	-0.005	0.231
21	15	14	10.5	8.6	0.38	0.47	0.691	0.532	0.827	0.871	0.615	0.605	0.165	0.389
Mean			9.9	9.1	0.36	0.49	0.745	0.593	0.786	0.863	0.528	0.598	0.053	0.312
AD – Allelic Diversity, PPL – Percentage of Polymorphic Loci, Ho – Observed Heterozygosity, He – Expected Heterozygosity, Gis – Inbreeding Coefficient.
Heatmap of the correlation matrix among genetic diversity indices of A. frigida										Heatmap of the correlation matrix among genetic diversity indices of A. scoparia
$r										$r
	GIS	H0	AD	PPL	Bruvo	HE					GIS	Bruvo	HE	HO	AD	PPL
GIS	1									GIS	1
H0	-0.97	1								Bruvo	0.58	1
AD	-0.73	0.84	1							HE	0.48	0.94	1
PPL	-0.72	0.84	1	1						HO	-0.97	-0.37	-0.23	1
Bruvo	0.3	-0.093	0.29	0.31	1					AD	-0.051	0.46	0.47	0.19	1
HE	-0.25	0.48	0.7	0.71	0.71	1				PPL	-0.034	0.51	0.52	0.19	0.99	1
$p										$p
	GIS	H0	AD	PPL	Bruvo	HE					GIS	Bruvo	HE	HO	AD	PPL
GIS	0									GIS	0
H0	4.6e-13	0								Bruvo	0.0056	0
AD	0.00016	1.5e-06	0							HE	0.028	2.5e-10	0
PPL	0.00022	2.1e-06	2.4e-22	0						HO	1.6e-12	0.1	0.31	0
Bruvo	0.19	0.69	0.2	0.17	0					AD	0.83	0.037	0.03	0.4	0
HE	0.28	0.029	0.00043	0.00031	0.00028	0				PPL	0.88	0.019	0.015	0.41	8.9e-20	0

## Sheet: Table 5. Pop_Diff_Indices
Table 5. Tables with population genetic differentiation indices (Fst and Gst) for two species: Artemisia frigida and Artemisia scoparia estimated by Polysat package in R.
> calcPopDiff(FreqArsc, Fst); Global Fst=0.064; A. scoparia
	Pop1	Pop2	Pop3	Pop4	Pop5	Pop6	Pop7	Pop8	Pop9	Pop10	Pop11	Pop12	Pop13	Pop14	Pop15	Pop16	Pop17	Pop18	Pop19	Pop20	Pop21
Pop1	0	0.0300104	0.031753	0.0404146	0.0672327	0.0240323	0.0289913	0.0258692	0.0324093	0.0344102	0.0260733	0.0466941	0.0307032	0.0372817	0.0299975	0.0314892	0.0374578	0.0314792	0.034889	0.0310678	0.0286578
Pop2	0.0300104	0	0.0435216	0.0454023	0.069967	0.0409543	0.0377327	0.0291331	0.0366881	0.0507911	0.0352572	0.0461625	0.0317094	0.0475315	0.0381067	0.0358208	0.0458142	0.0388934	0.0486893	0.0372376	0.0353193
Pop3	0.031753	0.0435216	0	0.0436174	0.0800093	0.0362178	0.0327992	0.0368284	0.0311983	0.035448	0.0374524	0.0487503	0.0408544	0.0454674	0.0433405	0.0387653	0.0458929	0.0433442	0.0436943	0.0403838	0.0422228
Pop4	0.0404146	0.0454023	0.0436174	0	0.0626801	0.0372777	0.0269535	0.0335442	0.0276699	0.0266068	0.0343251	0.0405573	0.0327607	0.0396443	0.0377266	0.037074	0.038627	0.0376531	0.0367548	0.0316523	0.0382005
Pop5	0.0672327	0.069967	0.0800093	0.0626801	0	0.0637546	0.0547774	0.0603	0.0490334	0.0574581	0.059804	0.0759159	0.0434567	0.0517397	0.0481983	0.0535388	0.0417127	0.0526969	0.0603821	0.0551935	0.047741
Pop6	0.0240323	0.0409543	0.0362178	0.0372777	0.0637546	0	0.024231	0.0249847	0.0302277	0.0343449	0.0273356	0.0430314	0.0272533	0.0316241	0.0317297	0.0297793	0.0313944	0.0415005	0.0342493	0.0355251	0.0317846
Pop7	0.0289913	0.0377327	0.0327992	0.0269535	0.0547774	0.024231	0	0.0258107	0.0253159	0.026393	0.0226075	0.0305483	0.0201867	0.0222848	0.0247159	0.0184179	0.0258913	0.0245603	0.0308953	0.0273849	0.0247827
Pop8	0.0258692	0.0291331	0.0368284	0.0335442	0.0603	0.0249847	0.0258107	0	0.0289297	0.0348244	0.0206283	0.0359674	0.026072	0.0311022	0.0286926	0.0230786	0.0308897	0.0321623	0.0403007	0.0296943	0.0293076
Pop9	0.0324093	0.0366881	0.0311983	0.0276699	0.0490334	0.0302277	0.0253159	0.0289297	0	0.0255221	0.0254853	0.0306758	0.0261885	0.0313004	0.0295614	0.02589	0.0229888	0.0343087	0.0301536	0.0270378	0.0307987
Pop10	0.0344102	0.0507911	0.035448	0.0266068	0.0574581	0.0343449	0.026393	0.0348244	0.0255221	0	0.0312092	0.0386941	0.0341983	0.0331135	0.0334219	0.0336812	0.0304394	0.0340656	0.0263723	0.03302	0.0324241
Pop11	0.0260733	0.0352572	0.0374524	0.0343251	0.059804	0.0273356	0.0226075	0.0206283	0.0254853	0.0312092	0	0.0284107	0.0215162	0.0291172	0.0319335	0.0183384	0.0334	0.0260338	0.0320812	0.0300937	0.0256841
Pop12	0.0466941	0.0461625	0.0487503	0.0405573	0.0759159	0.0430314	0.0305483	0.0359674	0.0306758	0.0386941	0.0284107	0	0.0288502	0.0375124	0.0422136	0.0335263	0.043191	0.0375796	0.0346501	0.0368778	0.03772
Pop13	0.0307032	0.0317094	0.0408544	0.0327607	0.0434567	0.0272533	0.0201867	0.026072	0.0261885	0.0341983	0.0215162	0.0288502	0	0.0230521	0.0244456	0.0189921	0.0258929	0.0235478	0.0338734	0.0266483	0.0220769
Pop14	0.0372817	0.0475315	0.0454674	0.0396443	0.0517397	0.0316241	0.0222848	0.0311022	0.0313004	0.0331135	0.0291172	0.0375124	0.0230521	0	0.0326073	0.0245565	0.0273126	0.0307458	0.0342928	0.0271477	0.0351302
Pop15	0.0299975	0.0381067	0.0433405	0.0377266	0.0481983	0.0317297	0.0247159	0.0286926	0.0295614	0.0334219	0.0319335	0.0422136	0.0244456	0.0326073	0	0.0255255	0.0251609	0.0181356	0.036316	0.0201442	0.0219915
Pop16	0.0314892	0.0358208	0.0387653	0.037074	0.0535388	0.0297793	0.0184179	0.0230786	0.02589	0.0336812	0.0183384	0.0335263	0.0189921	0.0245565	0.0255255	0	0.0266122	0.0236752	0.0311084	0.022561	0.0265911
Pop17	0.0374578	0.0458142	0.0458929	0.038627	0.0417127	0.0313944	0.0258913	0.0308897	0.0229888	0.0304394	0.0334	0.043191	0.0258929	0.0273126	0.0251609	0.0266122	0	0.0336316	0.0358475	0.0278288	0.0308771
Pop18	0.0314792	0.0388934	0.0433442	0.0376531	0.0526969	0.0415005	0.0245603	0.0321623	0.0343087	0.0340656	0.0260338	0.0375796	0.0235478	0.0307458	0.0181356	0.0236752	0.0336316	-1.39301e-16	0.0333521	0.0216132	0.0226907
Pop19	0.034889	0.0486893	0.0436943	0.0367548	0.0603821	0.0342493	0.0308953	0.0403007	0.0301536	0.0263723	0.0320812	0.0346501	0.0338734	0.0342928	0.036316	0.0311084	0.0358475	0.0333521	0	0.0324319	0.031698
Pop20	0.0310678	0.0372376	0.0403838	0.0316523	0.0551935	0.0355251	0.0273849	0.0296943	0.0270378	0.03302	0.0300937	0.0368778	0.0266483	0.0271477	0.0201442	0.022561	0.0278288	0.0216132	0.0324319	0	0.0280186
Pop21	0.0286578	0.0353193	0.0422228	0.0382005	0.047741	0.0317846	0.0247827	0.0293076	0.0307987	0.0324241	0.0256841	0.03772	0.0220769	0.0351302	0.0219915	0.0265911	0.0308771	0.0226907	0.031698	0.0280186	0
> calcPopDiff(FreqArfi,Fst); Global Fst=0.078; A. frigida
	Pop1	Pop2	Pop3	Pop4	Pop5	Pop6	Pop7	Pop8	Pop9	Pop10	Pop11	Pop12	Pop13	Pop14	Pop15	Pop16	Pop17	Pop18	Pop19	Pop20	Pop21
Pop1	0	0.0184727	0.0394195	0.0290953	0.09274	0.0472775	0.0553681	0.033977	0.0230224	0.0584437	0.041052	0.0474245	0.0349391	0.0463854	0.053248	0.0527013	0.0465905	0.0445438	0.0489722	0.0473694	0.066612
Pop2	0.0184727	0	0.0335195	0.0193794	0.0923467	0.0430457	0.0452687	0.0225413	0.0155953	0.0569291	0.0342922	0.049042	0.0314291	0.0498375	0.0507599	0.0471932	0.0431923	0.0457132	0.0447027	0.0459191	0.0710327
Pop3	0.0394195	0.0335195	0	0.031306	0.112678	0.0507556	0.0551393	0.0323207	0.0328309	0.0585737	0.0467445	0.0539671	0.0426112	0.0532462	0.0568946	0.0553064	0.0538135	0.0517428	0.0528768	0.0525399	0.0837249
Pop4	0.0290953	0.0193794	0.031306	0	0.0933112	0.0352761	0.0437277	0.0176768	0.0138213	0.0489154	0.0245505	0.0393138	0.023079	0.041837	0.0409056	0.034935	0.0364622	0.0367331	0.03613	0.0344701	0.0641894
Pop5	0.09274	0.0923467	0.112678	0.0933112	0	0.114538	0.147943	0.109224	0.0885977	0.120786	0.113894	0.113092	0.104703	0.12532	0.119889	0.119213	0.110885	0.10974	0.121974	0.114715	0.0833794
Pop6	0.0472775	0.0430457	0.0507556	0.0352761	0.114538	0	0.0317528	0.0358379	0.030483	0.0227438	0.0360289	0.0180454	0.0178977	0.0135773	0.0179204	0.0162681	0.014894	0.0120446	0.0163061	0.0130808	0.0527619
Pop7	0.0553681	0.0452687	0.0551393	0.0437277	0.147943	0.0317528	0	0.0446346	0.0400397	0.0417846	0.0592799	0.0410031	0.0377049	0.0364487	0.041494	0.0384685	0.0336473	0.0373581	0.031622	0.0397956	0.0874756
Pop8	0.033977	0.0225413	0.0323207	0.0176768	0.109224	0.0358379	0.0446346	0	0.0146693	0.0476195	0.0240872	0.0467973	0.0233961	0.0397571	0.0424253	0.0389104	0.0408955	0.0374823	0.0396186	0.0364158	0.080275
Pop9	0.0230224	0.0155953	0.0328309	0.0138213	0.0885977	0.030483	0.0400397	0.0146693	0	0.0361087	0.0217108	0.036518	0.0168185	0.0336969	0.0350236	0.0310539	0.0298296	0.0302394	0.0299193	0.0284031	0.0600512
Pop10	0.0584437	0.0569291	0.0585737	0.0489154	0.120786	0.0227438	0.0417846	0.0476195	0.0361087	0	0.0501653	0.0299267	0.0318882	0.0251294	0.025257	0.0224371	0.0213802	0.0233137	0.023428	0.0207524	0.0551572
Pop11	0.041052	0.0342922	0.0467445	0.0245505	0.113894	0.0360289	0.0592799	0.0240872	0.0217108	0.0501653	0	0.0492422	0.0222544	0.0407488	0.0452803	0.0385908	0.0363745	0.0388045	0.041044	0.032087	0.0694247
Pop12	0.0474245	0.049042	0.0539671	0.0393138	0.113092	0.0180454	0.0410031	0.0467973	0.036518	0.0299267	0.0492422	0	0.0213983	0.0174821	0.0218229	0.0247429	0.019068	0.0126911	0.0268681	0.0219323	0.0469844
Pop13	0.0349391	0.0314291	0.0426112	0.023079	0.104703	0.0178977	0.0377049	0.0233961	0.0168185	0.0318882	0.0222544	0.0213983	0	0.0195088	0.0219064	0.0199197	0.0173153	0.0150982	0.0207298	0.0156902	0.053177
Pop14	0.0463854	0.0498375	0.0532462	0.041837	0.12532	0.0135773	0.0364487	0.0397571	0.0336969	0.0251294	0.0407488	0.0174821	0.0195088	0	0.0170567	0.0192858	0.0176759	0.0105266	0.0173788	0.0113647	0.0516049
Pop15	0.053248	0.0507599	0.0568946	0.0409056	0.119889	0.0179204	0.041494	0.0424253	0.0350236	0.025257	0.0452803	0.0218229	0.0219064	0.0170567	0	0.0142481	0.0143686	0.0170372	0.0165255	0.0153247	0.0449478
Pop16	0.0527013	0.0471932	0.0553064	0.034935	0.119213	0.0162681	0.0384685	0.0389104	0.0310539	0.0224371	0.0385908	0.0247429	0.0199197	0.0192858	0.0142481	0	0.0145141	0.0182336	0.0136793	0.0115152	0.0485896
Pop17	0.0465905	0.0431923	0.0538135	0.0364622	0.110885	0.014894	0.0336473	0.0408955	0.0298296	0.0213802	0.0363745	0.019068	0.0173153	0.0176759	0.0143686	0.0145141	0	0.0125138	0.0117842	0.0138278	0.0408544
Pop18	0.0445438	0.0457132	0.0517428	0.0367331	0.10974	0.0120446	0.0373581	0.0374823	0.0302394	0.0233137	0.0388045	0.0126911	0.0150982	0.0105266	0.0170372	0.0182336	0.0125138	0	0.0169039	0.0129967	0.0460754
Pop19	0.0489722	0.0447027	0.0528768	0.03613	0.121974	0.0163061	0.031622	0.0396186	0.0299193	0.023428	0.041044	0.0268681	0.0207298	0.0173788	0.0165255	0.0136793	0.0117842	0.0169039	0	0.0120341	0.0493388
Pop20	0.0473694	0.0459191	0.0525399	0.0344701	0.114715	0.0130808	0.0397956	0.0364158	0.0284031	0.0207524	0.032087	0.0219323	0.0156902	0.0113647	0.0153247	0.0115152	0.0138278	0.0129967	0.0120341	0	0.0447784
Pop21	0.066612	0.0710327	0.0837249	0.0641894	0.0833794	0.0527619	0.0874756	0.080275	0.0600512	0.0551572	0.0694247	0.0469844	0.053177	0.0516049	0.0449478	0.0485896	0.0408544	0.0460754	0.0493388	0.0447784	0
> calcPopDiff(FreqArfi, Gst); Global Gst=0.071 A.frigida
	Pop1	Pop2	Pop3	Pop4	Pop5	Pop6	Pop7	Pop8	Pop9	Pop10	Pop11	Pop12	Pop13	Pop14	Pop15	Pop16	Pop17	Pop18	Pop19	Pop20	Pop21
Pop1	-0.00900901	0.00903772	0.0313418	0.0203777	0.0796375	0.04107	0.0437091	0.0250888	0.0139855	0.0494565	0.036121	0.0377454	0.0272463	0.0379951	0.0440139	0.0440343	0.0392303	0.0360158	0.0403759	0.0404331	0.0601119
Pop2	0.00903772	-0.00840336	0.0244938	0.0113599	0.0785768	0.0381682	0.0340067	0.0142922	0.00705895	0.0484669	0.0306463	0.040089	0.0251095	0.0429615	0.0422897	0.0392872	0.0379904	0.038203	0.0371875	0.0402844	0.0653515
Pop3	0.0313418	0.0244938	NaN	0.0252418	0.0971586	0.0469314	0.0414911	0.0258378	0.0253792	0.0497404	0.0459061	0.0447251	0.0375926	0.047138	0.0481372	0.0468851	0.050168	0.0451782	0.0455404	0.0483037	0.078156
Pop4	0.0203777	0.0113599	0.0252418	-0.00840336	0.0832136	0.0274313	0.0356704	0.00889472	0.00511969	0.0406293	0.0176699	0.0315782	0.0151126	0.0334936	0.0320471	0.0259208	0.0288359	0.0283549	0.0277199	0.0266066	0.0560424
Pop5	0.0796375	0.0785768	0.0971586	0.0832136	-0.00840336	0.109853	0.133419	0.0980665	0.0766523	0.110265	0.109624	0.100739	0.0970529	0.118474	0.110767	0.109084	0.105635	0.102154	0.113324	0.108559	0.0755109
Pop6	0.04107	0.0381682	0.0469314	0.0274313	0.109853	-0.00840336	0.0267409	0.0278891	0.023297	0.0153103	0.0274784	0.0121931	0.00908364	0.00508033	0.010194	0.0078493	0.00589132	0.00404604	0.00786428	0.00379704	0.0435472
Pop7	0.0437091	0.0340067	0.0414911	0.0356704	0.133419	0.0267409	-0.00840336	0.0354562	0.0305677	0.0320731	0.0554826	0.0311527	0.0300535	0.0291508	0.0315782	0.029865	0.0281374	0.0292527	0.0240031	0.0335401	0.0796187
Pop8	0.0250888	0.0142922	0.0258378	0.00889472	0.0980665	0.0278891	0.0354562	-0.00840336	0.00577285	0.0385911	0.0174604	0.0395641	0.0158515	0.0314793	0.0336042	0.0292654	0.0335592	0.0294586	0.0305946	0.0285439	0.0724935
Pop9	0.0139855	0.00705895	0.0253792	0.00511969	0.0766523	0.023297	0.0305677	0.00577285	-0.00840336	0.0281199	0.0158135	0.0288215	0.00886278	0.0261507	0.0266754	0.0225311	0.0228541	0.0223105	0.0218372	0.0212526	0.0527753
Pop10	0.0494565	0.0484669	0.0497404	0.0406293	0.110265	0.0153103	0.0320731	0.0385911	0.0281199	-0.00840336	0.046236	0.0218631	0.0245052	0.0164732	0.0160735	0.0133777	0.0132977	0.0144458	0.0134395	0.0130658	0.0469928
Pop11	0.036121	0.0306463	0.0459061	0.0176699	0.109624	0.0274784	0.0554826	0.0174604	0.0158135	0.046236	-0.00840336	0.0459068	0.0151115	0.0341397	0.0400401	0.0324117	0.0295356	0.0330283	0.0346465	0.024344	0.0634762
Pop12	0.0377454	0.040089	0.0447251	0.0315782	0.100739	0.0121931	0.0311527	0.0395641	0.0288215	0.0218631	0.0459068	-0.00840336	0.0141432	0.00947215	0.0126246	0.0162658	0.0116113	0.00428485	0.0184546	0.0151405	0.0377919
Pop13	0.0272463	0.0251095	0.0375926	0.0151126	0.0970529	0.00908364	0.0300535	0.0158515	0.00886278	0.0245052	0.0151115	0.0141432	-0.00840336	0.0110196	0.0141678	0.0120214	0.00888862	0.00672729	0.0127907	0.007437	0.0448762
Pop14	0.0379951	0.0429615	0.047138	0.0334936	0.118474	0.00508033	0.0291508	0.0314793	0.0261507	0.0164732	0.0341397	0.00947215	0.0110196	-0.00840336	0.00811485	0.00998226	0.00814163	0.00160775	0.00838096	0.00269089	0.0418265
Pop15	0.0440139	0.0422897	0.0481372	0.0320471	0.110767	0.010194	0.0315782	0.0336042	0.0266754	0.0160735	0.0400401	0.0126246	0.0141678	0.00811485	-0.00840336	0.0051514	0.00626975	0.00796187	0.00793936	0.00755133	0.0354549
Pop16	0.0440343	0.0392872	0.0468851	0.0259208	0.109084	0.0078493	0.029865	0.0292654	0.0225311	0.0133777	0.0324117	0.0162658	0.0120214	0.00998226	0.0051514	-0.00840336	0.00663322	0.00909478	0.0045605	0.00323482	0.0387758
Pop17	0.0392303	0.0379904	0.050168	0.0288359	0.105635	0.00589132	0.0281374	0.0335592	0.0228541	0.0132977	0.0295356	0.0116113	0.00888862	0.00814163	0.00626975	0.00663322	-0.00840336	0.00361087	0.00367809	0.00494544	0.0316363
Pop18	0.0360158	0.038203	0.0451782	0.0283549	0.102154	0.00404604	0.0292527	0.0294586	0.0223105	0.0144458	0.0330283	0.00428485	0.00672729	0.00160775	0.00796187	0.00909478	0.00361087	-0.00840336	0.00773628	0.00458802	0.0372242
Pop19	0.0403759	0.0371875	0.0455404	0.0277199	0.113324	0.00786428	0.0240031	0.0305946	0.0218372	0.0134395	0.0346465	0.0184546	0.0127907	0.00838096	0.00793936	0.0045605	0.00367809	0.00773628	-0.00840336	0.00365937	0.0405405
Pop20	0.0404331	0.0402844	0.0483037	0.0266066	0.108559	0.00379704	0.0335401	0.0285439	0.0212526	0.0130658	0.024344	0.0151405	0.007437	0.00269089	0.00755133	0.00323482	0.00494544	0.00458802	0.00365937	-0.00840336	0.0355673
Pop21	0.0601119	0.0653515	0.078156	0.0560424	0.0755109	0.0435472	0.0796187	0.0724935	0.0527753	0.0469928	0.0634762	0.0377919	0.0448762	0.0418265	0.0354549	0.0387758	0.0316363	0.0372242	0.0405405	0.0355673	-0.00840336
> calcPopDiff(FreqArsc, Gst); Global Gst=0.055 A.scoparia
	Pop1	Pop2	Pop3	Pop4	Pop5	Pop6	Pop7	Pop8	Pop9	Pop10	Pop11	Pop12	Pop13	Pop14	Pop15	Pop16	Pop17	Pop18	Pop19	Pop20	Pop21
Pop1	-0.00840336	0.0219607	0.0234586	0.0310131	0.0589681	0.0152937	0.0202769	0.0174546	0.0238534	0.0252403	0.0177197	0.038251	0.0222036	0.0280145	0.0211706	0.0227616	0.0289897	0.022114	0.0262283	0.0218475	0.0201271
Pop2	0.0219607	-0.00840336	0.0350889	0.0358704	0.060671	0.0326986	0.0287582	0.0199701	0.0273027	0.0413944	0.026545	0.0374946	0.0229894	0.0384752	0.0291868	0.0269684	0.0371841	0.0289366	0.0399435	0.0279194	0.0259335
Pop3	0.0234586	0.0350889	-0.00840336	0.0359241	0.071426	0.0274946	0.0244228	0.0284671	0.0222377	0.026699	0.0293982	0.0415851	0.0318241	0.0370167	0.0342197	0.0299206	0.0368455	0.0341642	0.0359166	0.0314478	0.0333057
Pop4	0.0310131	0.0358704	0.0359241	-0.00840336	0.0518822	0.0282283	0.0179376	0.0246662	0.0189511	0.017521	0.0251989	0.0308719	0.0236809	0.0305383	0.02852	0.0282565	0.0305531	0.0272613	0.0269483	0.0228846	0.027869
Pop5	0.0589681	0.060671	0.071426	0.0518822	-0.00840336	0.0545052	0.0456425	0.0517774	0.0402542	0.047034	0.0515609	0.0677434	0.0346713	0.0425448	0.0393659	0.0452147	0.0329819	0.0433274	0.0515673	0.0467276	0.0386398
Pop6	0.0152937	0.0326986	0.0274946	0.0282283	0.0545052	-0.00970874	0.0155069	0.0160884	0.0213085	0.0238535	0.0188142	0.034945	0.0181572	0.0222162	0.0225365	0.0208379	0.0222983	0.0316273	0.0250517	0.0267589	0.022833
Pop7	0.0202769	0.0287582	0.0244228	0.0179376	0.0456425	0.0155069	-0.00840336	0.0175066	0.0162935	0.0171713	0.0137355	0.0218862	0.0111671	0.01376	0.0159092	0.00967338	0.017559	0.0148047	0.0218736	0.0184991	0.0152932
Pop8	0.0174546	0.0199701	0.0284671	0.0246662	0.0517774	0.0160884	0.0175066	-0.00840336	0.0203982	0.025852	0.0126235	0.028142	0.0176231	0.0224943	0.0197199	0.0146922	0.0227679	0.0228257	0.0318854	0.0213259	0.0208191
Pop9	0.0238534	0.0273027	0.0222377	0.0189511	0.0402542	0.0213085	0.0162935	0.0203982	-0.00900901	0.0161341	0.0166941	0.0224666	0.0168686	0.0222699	0.0199945	0.016942	0.0145076	0.0238642	0.0213609	0.0176282	0.0209319
Pop10	0.0252403	0.0413944	0.026699	0.017521	0.047034	0.0238535	0.0171713	0.025852	0.0161341	-0.0105263	0.0224136	0.0299121	0.0242897	0.0225191	0.0239082	0.0244079	0.0206434	0.0230923	0.0166476	0.0231368	0.0226693
Pop11	0.0177197	0.026545	0.0293982	0.0251989	0.0515609	0.0188142	0.0137355	0.0126235	0.0166941	0.0224137	-0.00840336	0.0190759	0.0131425	0.0204801	0.0231818	0.00978348	0.0257523	0.0162987	0.0226553	0.0215947	0.0163491
Pop12	0.038251	0.0374946	0.0415851	0.0308719	0.0677434	0.034945	0.0218862	0.028142	0.0224666	0.0299121	0.0190759	-0.00900901	0.0207663	0.0297144	0.034228	0.0250886	0.0369961	0.0271577	0.024822	0.0285667	0.0279631
Pop13	0.0222036	0.0229894	0.0318241	0.0236809	0.0346713	0.0181572	0.0111671	0.0176231	0.0168686	0.0242897	0.0131425	0.0207663	-0.00840336	0.0142129	0.0154427	0.0101014	0.017149	0.0139378	0.0252825	0.0176431	0.0129896
Pop14	0.0280145	0.0384752	0.0370167	0.0305383	0.0425448	0.0222162	0.01376	0.0224943	0.0222699	0.0225191	0.0204801	0.0297144	0.0142129	-0.00840336	0.0231972	0.0158291	0.0182128	0.0209757	0.0246456	0.0180925	0.0257888
Pop15	0.0211706	0.0291868	0.0342197	0.02852	0.0393659	0.0225365	0.0159092	0.0197199	0.0199945	0.0239082	0.0231818	0.034228	0.0154427	0.0231972	-0.00840336	0.0164062	0.0165211	0.0084815	0.0279959	0.0109594	0.0129313
Pop16	0.0227616	0.0269684	0.0299206	0.0282565	0.0452147	0.0208379	0.00967338	0.0146922	0.016942	0.0244079	0.00978348	0.0250886	0.0101014	0.0158291	0.0164062	-0.00840336	0.0187106	0.0139083	0.0223742	0.0136674	0.0172225
Pop17	0.0289897	0.0371841	0.0368455	0.0305531	0.0329819	0.0222983	0.017559	0.0227679	0.0145076	0.0206434	0.0257523	0.0369961	0.017149	0.0182128	0.0165211	0.0187106	-0.00840336	0.0251264	0.0279781	0.0192768	0.0228434
Pop18	0.022114	0.0289366	0.0341642	0.0272613	0.0433274	0.0316273	0.0148047	0.0228257	0.0238642	0.0230923	0.0162987	0.0271577	0.0139378	0.0209757	0.0084815	0.0139083	0.0251264	-0.0105263	0.0234926	0.0116439	0.0122222
Pop19	0.0262283	0.0399435	0.0359166	0.0269483	0.0515673	0.0250517	0.0218736	0.0318854	0.0213609	0.0166476	0.0226553	0.024822	0.0252825	0.0246456	0.0279959	0.0223742	0.0279781	0.0234926	-0.00840336	0.0234804	0.0224518
Pop20	0.0218475	0.0279194	0.0314478	0.0228846	0.0467276	0.0267589	0.0184991	0.0213259	0.0176282	0.0231368	0.0215947	0.0285667	0.0176431	0.0180925	0.0109594	0.0136674	0.0192768	0.0116439	0.0234804	-0.00900901	0.0187554
Pop21	0.0201271	0.0259335	0.0333057	0.027869	0.0386398	0.022833	0.0152932	0.0208191	0.0209319	0.0226692	0.0163491	0.0279631	0.0129896	0.0257888	0.0129313	0.0172225	0.0228434	0.0122222	0.0224518	0.0187554	-0.00900901

## Sheet: Table 6. Env_Variables
Table 6. Environemntal variables of 21 populations and their correlation represented as heatmaps.
Pop	MAT	MAP	cvP	Lon	Lat	Alt	sprPrec	sprTemp	pH	EC, dS/m	N, %	C, %	P, mg/kg	C/N	Veg
1	-6.06	146.6	32.8219	91.77	46.84	1781	27.45	-4.91	7.8	0.18	0.1408	1.302	11.14	9.24716	MoS
2	2.59	114.8	41.6921	93.23	47.04	1355	18.75	4.5	7.435	0.17	0.115	0.7851	6.405	6.97333	DrS
3	-1.62	171.7	29.1034	96.61	46.86	2009	30.6	-0.24	7.08	NA	0.1062	0.5601	9.81	5.27401	DrS
4	-1.31	300.1	24.1752	101.42	47.49	1608	57.1	0.13	6.86	0.14	0.3514	3.0943	9.92	8.80563	MoS
5	0.88	167.4	23.7452	105.97	47.67	1264	22.35	2.58	6.55	0.15	0.31925	2.48605	NA	7.78716	MoS
6	2.19	117.3	41.91	107.975	46.1696	1280	15.3	3.86	6.84	0.13	0.1328	0.6003	7.85	4.52033	DrS
7	1.9	134.9	40.0481	108.35	46.3311	1270	17.35	3.62	7.35	0.18	0.0967	0.4426	9.1	4.57704	DrS
8	3.82	125.5	31.1133	109.66	45.44	1007	16.85	5.67	6.86	0.12	0.124	0.8021	14.57	6.5817	DeS
9	0.46	285.7	25.4899	111.357	47.9549	1078	37.05	2.36	6.28	0.04	0.22	1.85	10.01	8.40909	DrS
10	0.56	276.5	29.2797	112.04	48.7507	1020	32.4	2.37	6.47	0.045	0.180144	1.15882	15.9656	6.43571	DrS
11	0.39	230.5	36.9091	112.831	47.3642	1008	28.2	2.08	6.45	0.055	0.276391	1.98702	6.71758	7.1945	DrS
12	1.36	240.1	34.2818	113.167	48.4799	1009	29.5	3.09	6.68	0.05	0.185389	1.38676	10.5274	7.48028	DrS
13	1.54	238.3	46.0433	114.046	47.8963	961	32.35	3.12	5.81	0.07	0.390122	3.34375	28.0077	8.57104	DrS
14	1.35	209.8	44.3383	114.109	48.1895	991	27.75	2.93	6.16	0.06	0.398811	3.4517	14.3343	8.65496	DrS
15	1.52	208.8	48.7735	114.997	48.5186	847	28.85	3.16	6.32	0.06	0.377219	3.18771	22.5603	8.45056	DrS
16	2.06	183.6	52.1561	115.062	47.5979	761	24.65	3.55	7.02	0.07	0.165264	1.26399	11.1425	7.64834	DrS
17	1.37	197.9	52.5481	115.25	47.9715	1075	26.7	2.88	6.14	0.06	0.313202	2.53142	13.1555	8.08239	DrS
18	0.96	230.7	45.7751	115.331	48.9534	909	33.6	2.64	5.97	0.04	0.227086	1.9159	7.79156	8.43689	DrS
19	1.47	198.6	51.5771	115.646	47.1574	1011	25.5	2.82	6.52	0.03	0.156831	1.01087	6.42585	6.44558	DrS
20	1.31	232	44.5032	115.485	49.3443	650	33.3	3.05	6.15	0.06	0.361029	2.91831	17.0015	8.08331	DrS
21	1.09	238.9	44.2765	115.837	49.2876	821	34.55	2.85	6.67	0.05	0.2	1.64	9.56	8.2	DrS
MAT – mean annual temperature, MAP – mean annual precipitation, Summer temp. – summer mean annual temperature, Summer prec. – summer mean annual precipitation, cvP – coefficient of variation of inter-annual precipitation,
pH – soil pH, EC – electricity conductivity [dS/m], plant available: N – nitrogen [%], C – organic carbon [%], P – phosphorous [mg/kg], CN – carbon to nitrogen ratio,
MoS – mountain steppe, DrS – dry steppe, DeS – desert steppe, W – western, C – central, E – eastern region of Mongolia.
MAP, MAT and cvP are chosen as a explanatory varaibles for the linear model (Table 4), as their correlation was r<│.7│.									Altitude was take as an explanatory variable.							CN and EC were taken as representative explanatory variables.								Correlation among explanatory variables chosen for the model (see Table 4).
	Correlations representative/selected variables of the environmental variables used for PCoA (Figure 3) and Linear Models (Table 4).
	All correlations are r<│.7│, so considered as independent.

## Sheet: Table 7. Loci - AD
Table 7 a. Population-level allele diversity across eleven loci employed for Artemisia frigida.
	Arfi5	Arfi13	Ch477	Arfi15	Arfi2	Arfi14	Arfi16	Ch459	Arfi19	Ch468	Ch484
Pop1	5	15	6	13	18	5	4	8	12	15	7
Pop2	7	15	3	15	22	7	3	8	13	12	8
Pop3	5	8	4	9	6	5	1	8	9	9	6
Pop4	9	12	6	19	20	9	6	9	10	12	6
Pop5	11	10	4	13	10	7	2	13	5	7	4
Pop6	4	14	6	18	20	8	4	15	12	11	11
Pop7	5	6	5	12	6	7	2	6	12	6	8
Pop8	5	9	6	16	17	5	4	9	8	11	7
Pop9	8	17	5	18	19	12	6	9	13	17	8
Pop10	5	10	2	16	12	6	2	11	14	9	10
Pop11	6	10	4	15	20	7	6	8	15	14	8
Pop12	7	13	4	19	20	6	3	9	8	13	8
Pop13	5	15	4	18	20	11	5	9	11	12	7
Pop14	7	12	3	17	21	5	5	11	15	14	7
Pop15	8	9	2	17	22	9	4	10	9	14	9
Pop16	7	12	4	18	24	10	7	10	10	13	9
Pop17	6	13	4	15	19	9	2	10	9	14	7
Pop18	8	13	5	16	22	6	3	11	13	13	8
Pop19	7	13	4	14	19	11	5	9	8	15	5
Pop20	8	11	6	17	19	10	6	9	11	15	11
Pop21	8	11	4	13	21	9	7	9	14	12	7
overall	30	30	13	28	33	29	18	33	43	25	18		a). Boxplots representing allele dievrsity across 11 SSR loci employed for Artemisia frigida
Table 7 b. Population-level allele diversity across eleven loci employed for Artemisia scoparia.
	Arsc17	Arsc12	Arsc2	Arsc11	Arsc14	Arsc7	Ch468	Arsc19	Arsc18	Arsc21	Arsc20
Pop1	8	12	6	14	5	8	13	7	7	11	13
Pop2	10	8	5	9	5	6	13	6	8	8	15
Pop3	6	10	7	9	5	8	14	7	8	8	11
Pop4	7	10	9	10	6	6	9	4	6	7	15
Pop5	12	9	6	16	7	8	11	4	6	10	5
Pop6	7	8	8	14	8	7	10	8	6	11	12
Pop7	7	9	11	12	8	10	12	5	7	9	18
Pop8	7	14	8	12	7	7	14	6	6	9	15
Pop9	7	12	11	14	4	7	15	6	6	10	13
Pop10	6	6	9	14	3	9	12	6	6	7	12
Pop11	8	11	9	14	6	7	13	6	7	10	12
Pop12	7	11	8	14	5	9	13	5	9	9	17
Pop13	10	10	8	14	5	9	12	5	9	11	13
Pop14	8	9	6	14	6	8	12	4	5	9	17
Pop15	8	11	7	10	7	8	15	6	6	10	15
Pop16	7	15	8	13	7	9	13	5	5	9	15
Pop17	7	12	9	16	7	8	11	5	6	10	22
Pop18	7	8	7	13	4	7	9	7	7	8	12
Pop19	8	8	7	13	6	8	13	4	8	7	18
Pop20	8	11	9	13	7	7	14	6	9	7	21
Pop21	8	10	7	12	5	9	13	4	6	8	13
overall	13	22	15	23	14	14	27	10	12	21	33
													b). Boxplots representing allele dievrsity across 11 SSR loci employed for Artemisia scoparia

## Sheet: Table 8. PCoA
Table 8. Individual-level Bruvo distance based ordinations for two Artemisia species.
			Artemisia scoparia									Artemisia frigida

## Sheet: Table 9 PCoA_Envfit
Table 9. Results of post hoc fitted predictor variables on the PCoA ordinations (Fig.5) using ´envfit´ function of R-package vegan.
Artemisia frigida											Artemisia scoparia
***EIGENVALUES											***EIGENVALUES
29.3 21.2 7.7 6.3 5.3 4.9 3.8 3.2 2.8 2.3 2.0 1.9 1.8 1.5 1.4 1.2 1.0 1.0 0.8 0.8											15.4 10.6 9.1 7.5 7.1 6.1 5.7 5.0 4.5 4.1 3.5 3.5 3.0 2.8 2.4 2.4 2.3 2.0 1.6 1.4
***VECTORS											***VECTORS
	Axis.1	Axis.2	Axis.3	r2	Pr(>r)
MAT	0.37852	0.16014	-0.91164	0.2153	0.216783							Axis.1	Axis.2	Axis.3	r2	Pr(>r)
MAP	0.1651	-0.88028	-0.44481	0.4264	0.007992	**					MAT	0.81177	0.48228	0.32929	0.1403	0.34965
cvP	0.07451	0.43565	-0.89702	0.2937	0.104895						MAP	0.20811	0.28469	0.93576	0.2263	0.220779
sprPrec	-0.01163	-0.99255	-0.12124	0.1784	0.30969						cvP	0.87464	0.35423	0.33094	0.5253	0.005994	**
sprTemp	0.38146	0.17799	-0.90709	0.2111	0.222777						sprPrec	-0.06584	0.01836	0.99766	0.1027	0.548452
Lon	0.39323	-0.38405	-0.83539	0.613	0.001998	**					sprTemp	0.78769	0.49953	0.36057	0.1259	0.405594
Lat	0.54081	-0.28196	-0.79248	0.3163	0.065934	.					Lon	0.57606	0.5446	0.60956	0.7345	0.000999	***
Alt	-0.37365	-0.02275	0.92729	0.6039	0.000999	***					Lat	0.29158	0.81292	0.50412	0.505	0.012987	*
pH	-0.63601	0.42171	0.64626	0.434	0.01998	*					Alt	-0.46699	-0.50562	-0.72544	0.6577	0.001998	**
EC	-0.214	0.48861	0.84585	0.4708	0.004995	**					pH	-0.33846	-0.45398	-0.82422	0.4506	0.014985	*
N	0.84819	-0.16269	-0.50409	0.3883	0.023976	*					EC	-0.4546	-0.39055	-0.8005	0.7213	0.000999	***
C	0.84497	-0.09276	-0.5267	0.3526	0.036963	*					N	0.07282	0.42293	0.90323	0.2938	0.0999	.
P	0.62091	0.27275	-0.7349	0.059	0.767233						C	0.04374	0.39756	0.91653	0.2744	0.130869
CN	0.6557	0.35451	-0.66662	0.2105	0.257742						P	0.62594	0.15156	0.765	0.1098	0.513487
Number of permutations: 1000											CN	-0.14836	0.30376	0.94113	0.2968	0.105894
***FACTORS:											***FACTORS:
Centroids:											Centroids:
	Axis.1	Axis.2	Axis.3									Axis.1	Axis.2	Axis.3
VegDeS	-0.0325	0.039	0.0055								VegDeS	-0.0428	-0.0909	0.0278
VegDrS	-0.0045	-0.0022	-0.0072								VegDrS	0.0248	0.0031	0.0002
VegMoS	0.0364	-0.0004	0.0388								VegMoS	-0.1263	0.0129	-0.0103
---											---
Signif. codes: 0 ‘***’ 0.001 ‘**’ 0.01 ‘*’ 0.05 ‘.’ 0.1 ‘ ’ 1											Signif. codes: 0 ‘***’ 0.001 ‘**’ 0.01 ‘*’ 0.05 ‘.’ 0.1 ‘ ’ 1
Permutation: free											Permutation: free
Number of permutations: 1000											Number of permutations: 1000

## Sheet: Table 10. Mantel_test
Table 10. Mantel tests on association between genetic structures (linearized Fst – Fst/(1-Fst)) with various environmental variable distances.
Species	Distance metrics	Mantel Statistics
		Adj. R-sq.	p-value
A.frigida	Geographic	0.053	< 0.001	***
	Climatic	0.007	0.11
	Soil nutrient value	0.021	0.02	*
	Plant community composition	0.004	0.06
A.scoparia	Geographic	0.002	0.49
	Climatic	0.015	0.02	*
	Soil nutrient value	0.002	0.49
	Plant community composition	0.005	0.16
Significant relationships are highlighted in bold.
	Artemisia frigida							Artemisia frigida							Artemisia scoparia

[truncated: 2 more sheets: Table 11. LM of cvTraits, Table 12. LM of meanTraits]
